# Supplementary material for: Individualized Total Knee Arthroplasty Using the Origin®: A Step-by-Step Surgical Technique and Clinical Application
Source: J Clin Med. 2026 Apr 28;15(9):3356. doi: 10.3390/jcm15093356 (PMC13163453; doi:10.3390/jcm15093356)
Supplement: Supplementary file 1 [file jcm-15-03356-s001.zip]

Archive with 1 entries (1 files):
- jcm-4214540-supplementary.mp4
